# Supplementary material for: Recent Progress in a Membrane-Based Technique for Propylene/Propane Separation
Source: Membranes (Basel). 2021 Apr 23;11(5):310. doi: 10.3390/membranes11050310 (PMC8145504; doi:10.3390/membranes11050310)
Supplement: Supplementary file 1 [file membranes-11-00310-s001.zip]

Archive with 1 entries (1 files):
- membranes-1136181-supplementary.pdf
